# Supplementary material for: Readmissions for Cardiac Disease Within 30 Days of Hospitalization for Cerebral Infarction: An Evaluation of the Stroke–Heart Syndrome Using the Nationwide Readmission Database
Source: J Cardiovasc Dev Dis. 2025 Mar 26;12(4):116. doi: 10.3390/jcdd12040116 (PMC12027694; doi:10.3390/jcdd12040116)
Supplement: Supplementary file 1 [file jcdd-12-00116-s001.zip]

Archive with 1 entries (1 files):
- jcdd-3403713-supplementary.pdf
